# Supplementary material for: Tumor Infiltrating Neutrophils Are Enriched in Basal-Type Urothelial Bladder Cancer
Source: Cells. 2020 Jan 25;9(2):291. doi: 10.3390/cells9020291 (PMC7072276; doi:10.3390/cells9020291)
Supplement: Supplementary file 1 [file cells-09-00291-s001.zip]

Archive with 2 entries (2 files):
- SM/Mandelli et al.SupplementaryFiguresR1 .pdf
- SM/Mandelli et al.SupplementaryTablesR1.pdf
